# Supplementary material for: Use of Ionic Liquid Pretreated and Fermented Sugarcane Bagasse as an Adsorbent for Congo Red Removal
Source: Polymers (Basel). 2021 Nov 15;13(22):3943. doi: 10.3390/polym13223943 (PMC8622147; doi:10.3390/polym13223943)
Supplement: Supplementary file 1 [file polymers-13-03943-s001.zip]

Archive with 1 entries (1 files):
- polymers-1465981-supplementary.pdf
